# Supplementary material for: Accurately assembling nanopore sequencing data of highly pathogenic bacteria
Source: BMC Genomics. 2025 Aug 28;26:783. doi: 10.1186/s12864-025-11793-6 (PMC12392509; doi:10.1186/s12864-025-11793-6)
Supplement: Supplementary file 1 — Supplementary Material 1: Supplement Table S1. Quality measures of Illumina and ONT sequencing for all strains. Mean and median read length, mean and median read quality, percentage of reads > Q15, estimated coverage and GC content [file 12864_2025_11793_MOESM1_ESM.xlsx]

## Sheet: Sequencing_quality
Supplement Table S1: Quality measures of Illumina and ONT sequencing for all strains. Mean and median read length, mean and median read quality, percentage of reads > Q15, estimated coverage and GC content.
Sample	Replicons_reference	median_read_length	mean_read_length	mean_qual	median_qual	Reads >Q15	estimated_coverage	GC content
BaAnthracis	3	2133	3537.7	16.5	24.1	85.1	65	35.25
BrAbortus	2	2687	3440.5	15.2	21.4	78	152	57.22
BrMelitensis	2	3192	4105.1	14.8	20.6	75.4	150	57.21
BrSuisThomson	2	351	648.7	17.5	23.4	88.1	149	57.19
TaylEquigenitalis	1	469	807.7	17.5	23.4	88.9	285	37.37
FrancTularensis	1	1425.5	3616.4	15.8	24	82.9	70	32.15
CampyJejuni	1	1521	3450.6	14.9	18.8	77.8	278	30.22
CampyLari	1	1717	3702.5	14.8	19.1	78.1	325	29.81
Ecoli	5	724	1435.9	15.1	18.1	80	84	50.37
KlebPneumoniae	4	3963	9355.4	15	18.2	77.2	13	56.89
KlebVariicola	1	3147	8237.2	18.1	20.7	90.4	89	57.62
ListIvanovii	1	1285	2922.4	14.7	18.7	76	166	37.15
ListMonoyctogenes	1	1400	2983.9	14.5	18.4	74.9	161	37.98
ListWelshimeri	1	1963	3938.9	15.6	19.5	81.6	174	36.35
MycoTuberculosis	1	3227	3856.6	18.1	20.4	91.9	112	65.62
SalmEnterica	2	610	1185.9	17.8	15.7	89.8	70	52.17
StaphAureus	3	1276	3974.1	17.8	19.9	89.8	18	32.79
StrepDysgalactiae	1	1990	4084.2	16.1	19.9	85.1	227	39.49
StrepPyogenes	1	1539	2897.9	15.6	19.2	82.2	280	38.32
VibParahaemolyticus	2	652	1396	14.9	17.6	76.8	79	45.32
