# Supplementary material for: Accurately assembling nanopore sequencing data of highly pathogenic bacteria
Source: BMC Genomics. 2025 Aug 28;26:783. doi: 10.1186/s12864-025-11793-6 (PMC12392509; doi:10.1186/s12864-025-11793-6)
Supplement: Supplementary file 2 — Supplementary Material 2: Supplement Table S2. Extended results strategy evaluation. Table “Basecalling”, “Assembly”, and “Default” include amount of insertions, deletions, and substitutions, as well as \documentclass[12pt]{minimal} \usepackage{amsmath} \usepackage{wasysym} \usepackage{amsfonts} \usepackage{amssymb} \usepackage{amsbsy} \usepackage{mathrsfs} \usepackage{upgreek} \setlength{\oddsidemargin}{-69pt} \begin{document}$$E_{combined}$$\end{document} for basecalling, assembly, and polishers. Table “BUSCO” includes the BUSCO results for all assemblies. Table “Contigs” include the contig information for all assemblies. Table “Settings” includes all predefined settings of all tools used. [file 12864_2025_11793_MOESM2_ESM.xlsx]

## Sheet: Basecalling
Supplement Table S2: Extended results strategy evaluation. Table “Basecalling" includes amount of insertions, deletions, and substitutions, as well as E_combined, for basecalling.
Strain	Strain2	Basecaller	Model	Substitution	Deletion	Insertion	combined_Error_count
BaAnthracis	Bacillus anthracis Ames Ancestor	doradoDP	420	0	5	1	6
BaAnthracis	Bacillus anthracis Ames Ancestor	doradoDP	430	0	4	1	5
BaAnthracis	Bacillus anthracis Ames Ancestor	doradoDP	500	0	3	0	3
BaAnthracis	Bacillus anthracis Ames Ancestor	doradoSP	420	0	5	1	6
BaAnthracis	Bacillus anthracis Ames Ancestor	guppy	420	0	6	0	6
BruAbortus	Brucella abortus bv. 2 86/8/59	doradoDP	420	157	19	35	211
BruAbortus	Brucella abortus bv. 2 86/8/59	doradoDP	430	54	2	20	76
BruAbortus	Brucella abortus bv. 2 86/8/59	doradoDP	500	56	14	29	99
BruAbortus	Brucella abortus bv. 2 86/8/59	doradoSP	420	183	2	24	209
BruAbortus	Brucella abortus bv. 2 86/8/59	guppy	420	474	33	45	552
BruMelitensis	Brucella melitensis 16M	doradoDP	420	88	14	24	126
BruMelitensis	Brucella melitensis 16M	doradoDP	430	18	9	18	45
BruMelitensis	Brucella melitensis 16M	doradoDP	500	18	9	15	42
BruMelitensis	Brucella melitensis 16M	doradoSP	420	101	14	25	140
BruMelitensis	Brucella melitensis 16M	guppy	420	229	17	17	263
BrusuisThomsen	Brucella suis ATCC 23445	doradoDP	420	52	3	3	58
BrusuisThomsen	Brucella suis ATCC 23445	doradoDP	430	8	2	3	13
BrusuisThomsen	Brucella suis ATCC 23445	doradoDP	500	4	4	3	11
BrusuisThomsen	Brucella suis ATCC 23445	doradoSP	420	62	3	3	68
BrusuisThomsen	Brucella suis ATCC 23445	guppy	420	232	6	5	243
CampyJejuni	Campylobacter jejuni ATCC-33560	doradoDP	420	21	34	2	57
CampyJejuni	Campylobacter jejuni ATCC-33560	doradoDP	430	8	2	0	10
CampyJejuni	Campylobacter jejuni ATCC-33560	doradoDP	500	7	1	0	8
CampyJejuni	Campylobacter jejuni ATCC-33560	doradoSP	420	27	33	2	62
CampyJejuni	Campylobacter jejuni ATCC-33560	guppy	420	31	29	3	63
CampyLari	Campylobacter lari ATCC-35221	doradoDP	420	25	27	1	53
CampyLari	Campylobacter lari ATCC-35221	doradoDP	430	9	3	0	12
CampyLari	Campylobacter lari ATCC-35221	doradoDP	500	13	4	0	17
CampyLari	Campylobacter lari ATCC-35221	doradoSP	420	42	28	2	72
CampyLari	Campylobacter lari ATCC-35221	guppy	420	33	29	3	65
Ecoli	Escherichia coli ATCC-25922	doradoDP	420	68	4	32	104
Ecoli	Escherichia coli ATCC-25922	doradoDP	430	2	0	0	2
Ecoli	Escherichia coli ATCC-25922	doradoDP	500	1	1	0	2
Ecoli	Escherichia coli ATCC-25922	doradoSP	420	57	5	32	94
Ecoli	Escherichia coli ATCC-25922	guppy	420	74	6	31	111
FrancTularensis	Francisella tularensis LVS	doradoDP	420	14	8	2	24
FrancTularensis	Francisella tularensis LVS	doradoDP	430	12	8	2	22
FrancTularensis	Francisella tularensis LVS	doradoDP	500	13	8	2	23
FrancTularensis	Francisella tularensis LVS	doradoSP	420	12	8	2	22
FrancTularensis	Francisella tularensis LVS	guppy	420	12	8	2	22
KlebPneumoniae	Klebsiella pneumoniae KPC2	doradoDP	420	478	317	250	1045
KlebPneumoniae	Klebsiella pneumoniae KPC2	doradoDP	430	131	75	92	298
KlebPneumoniae	Klebsiella pneumoniae KPC2	doradoDP	500	300	45	41	386
KlebPneumoniae	Klebsiella pneumoniae KPC2	doradoSP	420	509	359	285	1153
KlebPneumoniae	Klebsiella pneumoniae KPC2	guppy	420	472	352	291	1115
KlebVariicola	Klebsiella variicola AJ292	doradoDP	420	10	8	3	21
KlebVariicola	Klebsiella variicola AJ292	doradoDP	430	13	4	3	20
KlebVariicola	Klebsiella variicola AJ292	doradoDP	500	19	4	1	24
KlebVariicola	Klebsiella variicola AJ292	doradoSP	420	17	11	2	30
KlebVariicola	Klebsiella variicola AJ292	guppy	420	16	9	2	27
ListIvanovii	Listeria ivanovii ATCC-19119	doradoDP	420	0	4	0	4
ListIvanovii	Listeria ivanovii ATCC-19119	doradoDP	430	0	3	0	3
ListIvanovii	Listeria ivanovii ATCC-19119	doradoDP	500	0	4	0	4
ListIvanovii	Listeria ivanovii ATCC-19119	doradoSP	420	0	4	0	4
ListIvanovii	Listeria ivanovii ATCC-19119	guppy	420	0	4	0	4
ListMonoyctogenes	Listeria monocytogenes ATCC-BAA-679	doradoDP	420	0	1	0	1
ListMonoyctogenes	Listeria monocytogenes ATCC-BAA-679	doradoDP	430	0	2	0	2
ListMonoyctogenes	Listeria monocytogenes ATCC-BAA-679	doradoDP	500	0	1	0	1
ListMonoyctogenes	Listeria monocytogenes ATCC-BAA-679	doradoSP	420	0	0	0	0
ListMonoyctogenes	Listeria monocytogenes ATCC-BAA-679	guppy	420	0	1	0	1
ListWelshimeri	Listeria welshimeri ATCC-35897	doradoDP	420	0	2	0	2
ListWelshimeri	Listeria welshimeri ATCC-35897	doradoDP	430	0	0	0	0
ListWelshimeri	Listeria welshimeri ATCC-35897	doradoDP	500	0	0	0	0
ListWelshimeri	Listeria welshimeri ATCC-35897	doradoSP	420	0	2	0	2
ListWelshimeri	Listeria welshimeri ATCC-35897	guppy	420	0	1	0	1
MycoTuberculosis	Mycobacterium tuberculosis mc26030	doradoDP	420	1	2	0	3
MycoTuberculosis	Mycobacterium tuberculosis mc26030	doradoDP	430	0	1	0	1
MycoTuberculosis	Mycobacterium tuberculosis mc26030	doradoDP	500	0	2	0	2
MycoTuberculosis	Mycobacterium tuberculosis mc26030	doradoSP	420	0	2	0	2
MycoTuberculosis	Mycobacterium tuberculosis mc26030	guppy	420	1	2	0	3
SalmEnterica	Salmonella enterica ATCC-10708	doradoDP	420	31	19	52	102
SalmEnterica	Salmonella enterica ATCC-10708	doradoDP	430	261	121	91	473
SalmEnterica	Salmonella enterica ATCC-10708	doradoDP	500	0	3	0	3
SalmEnterica	Salmonella enterica ATCC-10708	doradoSP	420	18	13	58	89
SalmEnterica	Salmonella enterica ATCC-10708	guppy	420	107	49	87	243
StaphAureus	Staphylococcus aureus BPH2947	doradoDP	420	6	8	7	21
StaphAureus	Staphylococcus aureus BPH2947	doradoDP	430	33	23	23	79
StaphAureus	Staphylococcus aureus BPH2947	doradoDP	500	0	1	0	1
StaphAureus	Staphylococcus aureus BPH2947	doradoSP	420	14	13	8	35
StaphAureus	Staphylococcus aureus BPH2947	guppy	420	10	6	5	21
StrepDysgalactiae	Streptococcus dysgalactiae subsp. equisimilis STG643	doradoDP	420	5	12	4	21
StrepDysgalactiae	Streptococcus dysgalactiae subsp. equisimilis STG643	doradoDP	430	3	3	1	7
StrepDysgalactiae	Streptococcus dysgalactiae subsp. equisimilis STG643	doradoDP	500	3	5	0	8
StrepDysgalactiae	Streptococcus dysgalactiae subsp. equisimilis STG643	doradoSP	420	12	14	6	32
StrepDysgalactiae	Streptococcus dysgalactiae subsp. equisimilis STG643	guppy	420	12	13	4	29
StrepPyogenes	Streptococcus pyogenes BPH2947	doradoDP	420	0	0	0	0
StrepPyogenes	Streptococcus pyogenes BPH2947	doradoDP	430	0	0	0	0
StrepPyogenes	Streptococcus pyogenes BPH2947	doradoDP	500	0	0	0	0
StrepPyogenes	Streptococcus pyogenes BPH2947	doradoSP	420	0	0	0	0
StrepPyogenes	Streptococcus pyogenes BPH2947	guppy	420	0	0	0	0
TaylEquigenitalis	Taylorella equigenitalis ATCC 35865	doradoDP	420	7	5	2	14
TaylEquigenitalis	Taylorella equigenitalis ATCC 35865	doradoDP	430	7	3	2	12
TaylEquigenitalis	Taylorella equigenitalis ATCC 35865	doradoDP	500	6	4	2	12
TaylEquigenitalis	Taylorella equigenitalis ATCC 35865	doradoSP	420	7	4	2	13
TaylEquigenitalis	Taylorella equigenitalis ATCC 35865	guppy	420	6	8	2	16
VibParahaemolyticus	Vibrio parahaemolyticus ATCC-17802	doradoDP	420	11	1	1	13
VibParahaemolyticus	Vibrio parahaemolyticus ATCC-17802	doradoDP	430	1	0	0	1
VibParahaemolyticus	Vibrio parahaemolyticus ATCC-17802	doradoDP	500	1	1	0	2
VibParahaemolyticus	Vibrio parahaemolyticus ATCC-17802	doradoSP	420	15	3	1	19
VibParahaemolyticus	Vibrio parahaemolyticus ATCC-17802	guppy	420	19	3	3	25

## Sheet: Assembly
Supplement Table S2: Extended results strategy evaluation. Table“Assembly” includes E_combined for assembly.
Sample	Strain	Assembler	Polisher_3	E_combined_round3	Polisher_2	E_combined_round2	Polisher_1	E_combined_round1
BaAnthracis	Bacillus anthracis Ames Ancestor	canu	noPolishing	66	clair3	66	racon	92
BaAnthracis	Bacillus anthracis Ames Ancestor	flye	noPolishing	3	noPolishing	3	medaka	3
BaAnthracis	Bacillus anthracis Ames Ancestor	miniasm	noPolishing	3	noPolishing	3	medaka/medakaBM	3
BaAnthracis	Bacillus anthracis Ames Ancestor	raven	noPolishing	2	noPolishing	2	clair3	2
BruAbortus	Brucella abortus bv. 2 86/8/59	canu	clair3	1368	racon	1497	racon	2768
BruAbortus	Brucella abortus bv. 2 86/8/59	flye	noPolishing	46	noPolishing	46	medakaBM	46
BruAbortus	Brucella abortus bv. 2 86/8/59	miniasm	noPolishing	85	noPolishing	85	clair3	85
BruAbortus	Brucella abortus bv. 2 86/8/59	raven	clair3	48	medakaBM	49	medakaBM	51
BruMelitensis	Brucella melitensis 16M	canu	clair3	1181	racon	1247	racon	1316
BruMelitensis	Brucella melitensis 16M	flye	noPolishing	39	noPolishing	39	nextPolishLR	39
BruMelitensis	Brucella melitensis 16M	miniasm	noPolishing	39	nextPolishLR	39	nextPolishLR	41
BruMelitensis	Brucella melitensis 16M	raven	noPolishing	40	nextPolishLR	40	nextPolishLR	41
BrusuisThomsen	Brucella suis ATCC 23445	flye	noPolishing	5	noPolishing	5	medakaBM	5
BrusuisThomsen	Brucella suis ATCC 23445	miniasm	noPolishing	7	clair3	7	nextPolishLR/medakaBM	8
BrusuisThomsen	Brucella suis ATCC 23445	raven	noPolishing	6	clair3/medakaBM	6	medakaBM	7
CampyJejuni	Campylobacter jejuni ATCC-33560	canu	clair3/medakaBM	26	medakaBM	27	racon/medakaBM	29
CampyJejuni	Campylobacter jejuni ATCC-33560	flye	noPolishing	1	noPolishing	1	medakaBM	1
CampyJejuni	Campylobacter jejuni ATCC-33560	miniasm	noPolishing	2	noPolishing	2	medaka/medakaBM	2
CampyJejuni	Campylobacter jejuni ATCC-33560	raven	noPolishing	1	noPolishing	1	medakaBM	1
CampyLari	Campylobacter lari ATCC-35221	canu	noPolishing	28	clair3/medakaBM	28	medakaBM	30
CampyLari	Campylobacter lari ATCC-35221	flye	noPolishing	4	medakaBM	4	medakaBM	5
CampyLari	Campylobacter lari ATCC-35221	miniasm	noPolishing	4	noPolishing	4	medakaBM	4
CampyLari	Campylobacter lari ATCC-35221	raven	noPolishing	10	noPolishing	10	medakaBM	10
Ecoli	Escherichia coli ATCC-25922	canu	clair3	1630	racon	1893	racon	2350
Ecoli	Escherichia coli ATCC-25922	flye	noPolishing	2	noPolishing	2	clair3	2
Ecoli	Escherichia coli ATCC-25922	miniasm	noPolishing	17	noPolishing	17	medaka	17
Ecoli	Escherichia coli ATCC-25922	raven	noPolishing	4	nextPolishLR	4	clair3/nextPolishLR/medaka	4
FrancTularensis	Francisella tularensis LVS	canu	noPolishing	31	noPolishing	31	clair3	31
FrancTularensis	Francisella tularensis LVS	flye	noPolishing	22	noPolishing	22	medaka	22
FrancTularensis	Francisella tularensis LVS	miniasm	noPolishing	22	noPolishing	22	clair3	22
FrancTularensis	Francisella tularensis LVS	raven	noPolishing	22	noPolishing	22	clair3	22
KlebPneumoniae	Klebsiella pneumoniae KPC2	canu	racon	455	racon	466	racon	532
KlebPneumoniae	Klebsiella pneumoniae KPC2	flye	noPolishing	47	clair3/racon	47	racon	48
KlebPneumoniae	Klebsiella pneumoniae KPC2	miniasm	noPolishing	146	noPolishing	146	clair3	146
KlebPneumoniae	Klebsiella pneumoniae KPC2	raven	racon	110	clair3/racon	111	racon	113
KlebVariicola	Klebsiella variicola AJ292	canu	racon	1079	racon	1123	medaka	1286
KlebVariicola	Klebsiella variicola AJ292	flye	noPolishing	0	medakaBM	0	nextPolishLR	3
KlebVariicola	Klebsiella variicola AJ292	miniasm	noPolishing	0	noPolishing	0	medakaBM	0
KlebVariicola	Klebsiella variicola AJ292	raven	noPolishing	0	noPolishing	0	medakaBM	0
ListIvanovii	Listeria ivanovii ATCC-19119	canu	noPolishing	32	noPolishing	32	clair3	32
ListIvanovii	Listeria ivanovii ATCC-19119	flye	noPolishing	3	noPolishing	3	medaka	3
ListIvanovii	Listeria ivanovii ATCC-19119	miniasm	noPolishing	3	noPolishing	3	medakaBM	3
ListIvanovii	Listeria ivanovii ATCC-19119	raven	noPolishing	3	noPolishing	3	medaka	3
ListMonoyctogenes	Listeria monocytogenes ATCC-BAA-679	canu	noPolishing	15	noPolishing	15	medaka	15
ListMonoyctogenes	Listeria monocytogenes ATCC-BAA-679	flye	noPolishing	0	noPolishing	0	medakaBM	0
ListMonoyctogenes	Listeria monocytogenes ATCC-BAA-679	miniasm	noPolishing	2	noPolishing	2	clair3	2
ListMonoyctogenes	Listeria monocytogenes ATCC-BAA-679	raven	noPolishing	0	noPolishing	0	clair3/nextPolishLR/medaka/medakaBM	0
ListWelshimeri	Listeria welshimeri ATCC-35897	canu	noPolishing	61	clair3	61	racon	73
ListWelshimeri	Listeria welshimeri ATCC-35897	flye	noPolishing	0	noPolishing	0	medaka/medakaBM	0
ListWelshimeri	Listeria welshimeri ATCC-35897	miniasm	noPolishing	0	noPolishing	0	medaka/medakaBM	0
ListWelshimeri	Listeria welshimeri ATCC-35897	raven	noPolishing	0	noPolishing	0	nextPolishLR/medakaBM	0
MycoTuberculosis	Mycobacterium tuberculosis mc26030	canu	racon	1887	racon	2112	racon	4634
MycoTuberculosis	Mycobacterium tuberculosis mc26030	flye	noPolishing	0	noPolishing	0	medakaBM	0
MycoTuberculosis	Mycobacterium tuberculosis mc26030	miniasm	clair3	11	racon	34	medakaBM	65
MycoTuberculosis	Mycobacterium tuberculosis mc26030	raven	clair3	176	clair3	177	nextPolishLR	203
SalmEnterica	Salmonella enterica ATCC-10708	canu	noPolishing	46	noPolishing	46	noPolishing	46
SalmEnterica	Salmonella enterica ATCC-10708	flye	noPolishing	10	noPolishing	10	noPolishing	10
SalmEnterica	Salmonella enterica ATCC-10708	miniasm	noPolishing	6	clair3	6	nextPolishLR	7
SalmEnterica	Salmonella enterica ATCC-10708	raven	noPolishing	52	clair3	52	clair3	70
StaphAureus	Staphylococcus aureus BPH2947	canu	racon	6	racon	27	racon	31
StaphAureus	Staphylococcus aureus BPH2947	flye	noPolishing	0	noPolishing	0	medakaBM/racon	0
StaphAureus	Staphylococcus aureus BPH2947	miniasm	noPolishing	0	noPolishing	0	clair3	0
StaphAureus	Staphylococcus aureus BPH2947	raven	noPolishing	7	nextPolishLR/medaka/racon	7	racon	15
StrepDysgalactiae	Streptococcus dysgalactiae subsp. equisimilis STG643	canu	clair3	155	racon	302	racon	493
StrepDysgalactiae	Streptococcus dysgalactiae subsp. equisimilis STG643	flye	noPolishing	6	noPolishing	6	medakaBM	6
StrepDysgalactiae	Streptococcus dysgalactiae subsp. equisimilis STG643	miniasm	noPolishing	2	medakaBM	2	medakaBM	3
StrepDysgalactiae	Streptococcus dysgalactiae subsp. equisimilis STG643	raven	noPolishing	4	medakaBM	4	medakaBM	6
StrepPyogenes	Streptococcus pyogenes BPH2947	canu	medakaBM	67	racon	317	racon	743
StrepPyogenes	Streptococcus pyogenes BPH2947	flye	noPolishing	0	noPolishing	0	clair3/nextPolishLR/medaka/medakaBM	0
StrepPyogenes	Streptococcus pyogenes BPH2947	miniasm	noPolishing	0	noPolishing	0	nextPolishLR	0
StrepPyogenes	Streptococcus pyogenes BPH2947	raven	noPolishing	0	noPolishing	0	clair3/nextPolishLR/medaka/medakaBM	0
TaylEquigenitalis	Taylorella equigenitalis ATCC 35865	canu	clair3	1452	clair3	1490	racon	1588
TaylEquigenitalis	Taylorella equigenitalis ATCC 35865	flye	noPolishing	10	noPolishing	10	medakaBM	10
TaylEquigenitalis	Taylorella equigenitalis ATCC 35865	miniasm	medakaBM	13	clair3	14	clair3	18
TaylEquigenitalis	Taylorella equigenitalis ATCC 35865	raven	nextPolishLR	74	medakaBM	93	nextPolishLR	147
VibParahaemolyticus	Vibrio parahaemolyticus ATCC-17802	canu	noPolishing	533	clair3	533	clair3	544
VibParahaemolyticus	Vibrio parahaemolyticus ATCC-17802	flye	noPolishing	0	medakaBM	0	medakaBM	1
VibParahaemolyticus	Vibrio parahaemolyticus ATCC-17802	miniasm	noPolishing	4	noPolishing	4	medakaBM	4
VibParahaemolyticus	Vibrio parahaemolyticus ATCC-17802	raven	noPolishing	8	medakaBM	8	nextPolishLR	10

## Sheet: BUSCO
Supplement Table S2: Extended results strategy evaluation. Table “BUSCO” includes the BUSCO results for all assemblies.
Sample	Strain	Assembler	DB	CompleteSingle	CompleteDuplicated	Fragmented	Missing
BaAnthracis	Bacillus anthracis Ames Ancestor	flye	generic.bacteria_odb10	95.2	4	0.8	-0
BaAnthracis	Bacillus anthracis Ames Ancestor	raven	generic.bacteria_odb10	95.2	4	0.8	-0
BaAnthracis	Bacillus anthracis Ames Ancestor	miniasm	generic.bacteria_odb10	95.2	4	0.8	-0
BaAnthracis	Bacillus anthracis Ames Ancestor	canu	generic.bacteria_odb10	95.2	4	0.8	-0
BaAnthracis	Bacillus anthracis Ames Ancestor	reference	generic.bacteria_odb10	95.2	4	0.8	-0
BruAbortus	Brucella abortus bv. 2 86/8/59	flye	generic.bacteria_odb10	99.2	0.8	0	-0
BruAbortus	Brucella abortus bv. 2 86/8/59	raven	generic.bacteria_odb10	99.2	0.8	0	-0
BruAbortus	Brucella abortus bv. 2 86/8/59	miniasm	generic.bacteria_odb10	99.2	0.8	0	-0
BruAbortus	Brucella abortus bv. 2 86/8/59	canu	generic.bacteria_odb10	76.6	23.4	0	0
BruAbortus	Brucella abortus bv. 2 86/8/59	reference	generic.bacteria_odb10	99.2	0.8	0	-0
BruMelitensis	Brucella melitensis 16M	flye	generic.bacteria_odb10	99.2	0.8	0	-0
BruMelitensis	Brucella melitensis 16M	raven	generic.bacteria_odb10	96.8	3.2	0	0
BruMelitensis	Brucella melitensis 16M	miniasm	generic.bacteria_odb10	99.2	0.8	0	-0
BruMelitensis	Brucella melitensis 16M	canu	generic.bacteria_odb10	57.3	41.9	0	0.8
BruMelitensis	Brucella melitensis 16M	reference	generic.bacteria_odb10	99.2	0.8	0	-0
BrusuisThomsen	Brucella suis ATCC 23445	flye	generic.bacteria_odb10	99.2	0.8	0	-0
BrusuisThomsen	Brucella suis ATCC 23445	raven	generic.bacteria_odb10	99.2	0.8	0	-0
BrusuisThomsen	Brucella suis ATCC 23445	miniasm	generic.bacteria_odb10	98.4	0.8	0.8	-0
BrusuisThomsen	Brucella suis ATCC 23445	reference	generic.bacteria_odb10	99.2	0.8	0	-0
CampyJejuni	Campylobacter jejuni ATCC-33560	flye	generic.bacteria_odb10	87.9	0	6.5	5.6
CampyJejuni	Campylobacter jejuni ATCC-33560	raven	generic.bacteria_odb10	87.9	0	6.5	5.6
CampyJejuni	Campylobacter jejuni ATCC-33560	miniasm	generic.bacteria_odb10	87.9	0	6.5	5.6
CampyJejuni	Campylobacter jejuni ATCC-33560	canu	generic.bacteria_odb10	71.8	16.1	6.5	5.6
CampyJejuni	Campylobacter jejuni ATCC-33560	reference	generic.bacteria_odb10	87.9	0	6.5	5.6
CampyLari	Campylobacter lari ATCC-35221	flye	generic.bacteria_odb10	85.5	0	6.5	8
CampyLari	Campylobacter lari ATCC-35221	raven	generic.bacteria_odb10	83.1	2.4	6.5	8
CampyLari	Campylobacter lari ATCC-35221	miniasm	generic.bacteria_odb10	85.5	0	6.5	8
CampyLari	Campylobacter lari ATCC-35221	canu	generic.bacteria_odb10	84.7	0.8	6.5	8
CampyLari	Campylobacter lari ATCC-35221	reference	generic.bacteria_odb10	85.5	0	6.5	8
Ecoli	Escherichia coli ATCC-25922	flye	generic.bacteria_odb10	100	0	0	0
Ecoli	Escherichia coli ATCC-25922	raven	generic.bacteria_odb10	71	29	0	0
Ecoli	Escherichia coli ATCC-25922	miniasm	generic.bacteria_odb10	89.5	10.5	0	0
Ecoli	Escherichia coli ATCC-25922	canu	generic.bacteria_odb10	61.3	38.7	0	0
Ecoli	Escherichia coli ATCC-25922	reference	generic.bacteria_odb10	100	0	0	0
FrancTularensis	Francisella tularensis LVS	flye	generic.bacteria_odb10	97.6	1.6	0.8	0
FrancTularensis	Francisella tularensis LVS	raven	generic.bacteria_odb10	97.6	1.6	0.8	0
FrancTularensis	Francisella tularensis LVS	miniasm	generic.bacteria_odb10	97.6	1.6	0.8	0
FrancTularensis	Francisella tularensis LVS	canu	generic.bacteria_odb10	93.5	5.6	0.8	0.1
FrancTularensis	Francisella tularensis LVS	reference	generic.bacteria_odb10	97.6	1.6	0.8	0
KlebPneumoniae	Klebsiella pneumoniae KPC2	flye	generic.bacteria_odb10	98.4	0	0	1.6
KlebPneumoniae	Klebsiella pneumoniae KPC2	raven	generic.bacteria_odb10	96.8	0	0	3.2
KlebPneumoniae	Klebsiella pneumoniae KPC2	miniasm	generic.bacteria_odb10	96	0	0	4
KlebPneumoniae	Klebsiella pneumoniae KPC2	canu	generic.bacteria_odb10	98.4	0	0	1.6
KlebPneumoniae	Klebsiella pneumoniae KPC2	reference	generic.bacteria_odb10	98.4	0	0	1.6
KlebVariicola	Klebsiella variicola AJ292	flye	generic.bacteria_odb10	97.6	0	0.8	1.6
KlebVariicola	Klebsiella variicola AJ292	raven	generic.bacteria_odb10	97.6	0	0.8	1.6
KlebVariicola	Klebsiella variicola AJ292	miniasm	generic.bacteria_odb10	95.2	3.2	0	1.6
KlebVariicola	Klebsiella variicola AJ292	canu	generic.bacteria_odb10	59.7	39.5	0	0.8
KlebVariicola	Klebsiella variicola AJ292	reference	generic.bacteria_odb10	97.6	0	0.8	1.6
ListIvanovii	Listeria ivanovii ATCC-19119	flye	generic.bacteria_odb10	99.2	0.8	0	-0
ListIvanovii	Listeria ivanovii ATCC-19119	raven	generic.bacteria_odb10	99.2	0.8	0	-0
ListIvanovii	Listeria ivanovii ATCC-19119	miniasm	generic.bacteria_odb10	99.2	0.8	0	-0
ListIvanovii	Listeria ivanovii ATCC-19119	canu	generic.bacteria_odb10	96	4	0	0
ListIvanovii	Listeria ivanovii ATCC-19119	reference	generic.bacteria_odb10	99.2	0.8	0	-0
ListMonoyctogenes	Listeria monocytogenes ATCC-BAA-679	flye	generic.bacteria_odb10	98.4	0.8	0	0.8
ListMonoyctogenes	Listeria monocytogenes ATCC-BAA-679	raven	generic.bacteria_odb10	99.2	0.8	0	-0
ListMonoyctogenes	Listeria monocytogenes ATCC-BAA-679	miniasm	generic.bacteria_odb10	98.4	0.8	0.8	-0
ListMonoyctogenes	Listeria monocytogenes ATCC-BAA-679	canu	generic.bacteria_odb10	97.6	2.4	0	0
ListMonoyctogenes	Listeria monocytogenes ATCC-BAA-679	reference	generic.bacteria_odb10	99.2	0.8	0	-0
ListWelshimeri	Listeria welshimeri ATCC-35897	flye	generic.bacteria_odb10	99.2	0.8	0	-0
ListWelshimeri	Listeria welshimeri ATCC-35897	raven	generic.bacteria_odb10	99.2	0.8	0	-0
ListWelshimeri	Listeria welshimeri ATCC-35897	miniasm	generic.bacteria_odb10	99.2	0.8	0	-0
ListWelshimeri	Listeria welshimeri ATCC-35897	canu	generic.bacteria_odb10	97.6	2.4	0	0
ListWelshimeri	Listeria welshimeri ATCC-35897	reference	generic.bacteria_odb10	99.2	0.8	0	-0
MycoTuberculosis	Mycobacterium tuberculosis mc26030	flye	generic.bacteria_odb10	96.8	1.6	0.8	0.8
MycoTuberculosis	Mycobacterium tuberculosis mc26030	raven	generic.bacteria_odb10	96.8	1.6	0.8	0.8
MycoTuberculosis	Mycobacterium tuberculosis mc26030	miniasm	generic.bacteria_odb10	96.8	1.6	0.8	0.8
MycoTuberculosis	Mycobacterium tuberculosis mc26030	canu	generic.bacteria_odb10	65.3	33.1	0.8	0.8
MycoTuberculosis	Mycobacterium tuberculosis mc26030	reference	generic.bacteria_odb10	96.8	1.6	0.8	0.8
SalmEnterica	Salmonella enterica ATCC-10708	flye	generic.bacteria_odb10	99.2	0	0	0.8
SalmEnterica	Salmonella enterica ATCC-10708	raven	generic.bacteria_odb10	100	0	0	0
SalmEnterica	Salmonella enterica ATCC-10708	miniasm	generic.bacteria_odb10	99.2	0	0	0.8
SalmEnterica	Salmonella enterica ATCC-10708	canu	generic.bacteria_odb10	99.2	0	0	0.8
SalmEnterica	Salmonella enterica ATCC-10708	reference	generic.bacteria_odb10	98.4	0	0	1.6
StaphAureus	Staphylococcus aureus BPH2947	flye	generic.bacteria_odb10	100	0	0	0
StaphAureus	Staphylococcus aureus BPH2947	raven	generic.bacteria_odb10	100	0	0	0
StaphAureus	Staphylococcus aureus BPH2947	miniasm	generic.bacteria_odb10	92.7	0	0	7.3
StaphAureus	Staphylococcus aureus BPH2947	canu	generic.bacteria_odb10	100	0	0	0
StaphAureus	Staphylococcus aureus BPH2947	reference	generic.bacteria_odb10	100	0	0	0
StrepDysgalactiae	Streptococcus dysgalactiae subsp. equisimilis STG643	flye	generic.bacteria_odb10	99.2	0	0.8	-0
StrepDysgalactiae	Streptococcus dysgalactiae subsp. equisimilis STG643	raven	generic.bacteria_odb10	99.2	0	0.8	-0
StrepDysgalactiae	Streptococcus dysgalactiae subsp. equisimilis STG643	miniasm	generic.bacteria_odb10	99.2	0	0.8	-0
StrepDysgalactiae	Streptococcus dysgalactiae subsp. equisimilis STG643	canu	generic.bacteria_odb10	95.2	4	0.8	-0
StrepDysgalactiae	Streptococcus dysgalactiae subsp. equisimilis STG643	reference	generic.bacteria_odb10	99.2	0	0.8	-0
StrepPyogenes	Streptococcus pyogenes BPH2947	flye	generic.bacteria_odb10	99.2	0	0.8	-0
StrepPyogenes	Streptococcus pyogenes BPH2947	raven	generic.bacteria_odb10	99.2	0	0.8	-0
StrepPyogenes	Streptococcus pyogenes BPH2947	miniasm	generic.bacteria_odb10	99.2	0	0.8	-0
StrepPyogenes	Streptococcus pyogenes BPH2947	canu	generic.bacteria_odb10	95.2	4	0.8	-0
StrepPyogenes	Streptococcus pyogenes BPH2947	reference	generic.bacteria_odb10	99.2	0	0.8	-0
TaylEquigenitalis	Taylorella equigenitalis ATCC 35865	flye	generic.bacteria_odb10	99.2	0	0	0.8
TaylEquigenitalis	Taylorella equigenitalis ATCC 35865	raven	generic.bacteria_odb10	99.2	0	0	0.8
TaylEquigenitalis	Taylorella equigenitalis ATCC 35865	miniasm	generic.bacteria_odb10	99.2	0	0	0.8
TaylEquigenitalis	Taylorella equigenitalis ATCC 35865	canu	generic.bacteria_odb10	77.4	21	0	1.6
TaylEquigenitalis	Taylorella equigenitalis ATCC 35865	reference	generic.bacteria_odb10	99.2	0	0	0.8
VibParahaemolyticus	Vibrio parahaemolyticus ATCC-17802	flye	generic.bacteria_odb10	99.2	0.8	0	-0
VibParahaemolyticus	Vibrio parahaemolyticus ATCC-17802	raven	generic.bacteria_odb10	41.9	58.1	0	0
VibParahaemolyticus	Vibrio parahaemolyticus ATCC-17802	miniasm	generic.bacteria_odb10	41.9	58.1	0	0
VibParahaemolyticus	Vibrio parahaemolyticus ATCC-17802	canu	generic.bacteria_odb10	13.7	86.3	0	0
VibParahaemolyticus	Vibrio parahaemolyticus ATCC-17802	reference	generic.bacteria_odb10	99.2	0.8	0	-0

## Sheet: Default
Supplement Table S2: Extended results strategy evaluation. Table “Default” include amount of insertions, deletions, and substitutions, as well as E_combined, for one round of polishing.
Sample	Strain	Assembler	Polisher	Round	Substitution	Deletion	Insertion	combined_Error_count
BaAnthracis	Bacillus anthracis Ames Ancestor	flye	medaka	Round1	0	3	0	3
BaAnthracis	Bacillus anthracis Ames Ancestor	canu	medaka	Round1	321	131	103	555
BaAnthracis	Bacillus anthracis Ames Ancestor	miniasm	medaka	Round1	0	3	0	3
BaAnthracis	Bacillus anthracis Ames Ancestor	raven	medaka	Round1	0	3	0	3
BaAnthracis	Bacillus anthracis Ames Ancestor	flye	nextPolishLR	Round1	0	4	0	4
BaAnthracis	Bacillus anthracis Ames Ancestor	canu	nextPolishLR	Round1	82	30	165	277
BaAnthracis	Bacillus anthracis Ames Ancestor	miniasm	nextPolishLR	Round1	0	5	0	5
BaAnthracis	Bacillus anthracis Ames Ancestor	raven	nextPolishLR	Round1	0	4	0	4
BaAnthracis	Bacillus anthracis Ames Ancestor	flye	racon	Round1	8	21	1	30
BaAnthracis	Bacillus anthracis Ames Ancestor	canu	racon	Round1	27	55	10	92
BaAnthracis	Bacillus anthracis Ames Ancestor	miniasm	racon	Round1	4	13	1	18
BaAnthracis	Bacillus anthracis Ames Ancestor	raven	racon	Round1	4	13	0	17
BaAnthracis	Bacillus anthracis Ames Ancestor	flye	clair3	Round1	1	12	1	14
BaAnthracis	Bacillus anthracis Ames Ancestor	canu	clair3	Round1	117	104	43	264
BaAnthracis	Bacillus anthracis Ames Ancestor	miniasm	clair3	Round1	0	5	0	5
BaAnthracis	Bacillus anthracis Ames Ancestor	raven	clair3	Round1	0	2	0	2
BaAnthracis	Bacillus anthracis Ames Ancestor	flye	noPolishing	Round1	0	4	0	4
BaAnthracis	Bacillus anthracis Ames Ancestor	canu	noPolishing	Round1	105	121	37	263
BaAnthracis	Bacillus anthracis Ames Ancestor	miniasm	noPolishing	Round1	3	31	2	36
BaAnthracis	Bacillus anthracis Ames Ancestor	raven	noPolishing	Round1	0	8	1	9
BaAnthracis	Bacillus anthracis Ames Ancestor	flye	medakaBM	Round1	0	3	0	3
BaAnthracis	Bacillus anthracis Ames Ancestor	canu	medakaBM	Round1	281	204	101	586
BaAnthracis	Bacillus anthracis Ames Ancestor	miniasm	medakaBM	Round1	0	3	0	3
BaAnthracis	Bacillus anthracis Ames Ancestor	raven	medakaBM	Round1	0	5	0	5
BruAbortus	Brucella abortus bv. 2 86/8/59	flye	medaka	Round1	46	5	13	64
BruAbortus	Brucella abortus bv. 2 86/8/59	canu	medaka	Round1	2134	1385	623	4142
BruAbortus	Brucella abortus bv. 2 86/8/59	miniasm	medaka	Round1	60	19	22	101
BruAbortus	Brucella abortus bv. 2 86/8/59	raven	medaka	Round1	48	2	14	64
BruAbortus	Brucella abortus bv. 2 86/8/59	flye	nextPolishLR	Round1	41	2	18	61
BruAbortus	Brucella abortus bv. 2 86/8/59	canu	nextPolishLR	Round1	2838	1030	1859	5727
BruAbortus	Brucella abortus bv. 2 86/8/59	miniasm	nextPolishLR	Round1	61	8	36	105
BruAbortus	Brucella abortus bv. 2 86/8/59	raven	nextPolishLR	Round1	122	19	36	177
BruAbortus	Brucella abortus bv. 2 86/8/59	flye	racon	Round1	39	17	15	71
BruAbortus	Brucella abortus bv. 2 86/8/59	canu	racon	Round1	1430	862	476	2768
BruAbortus	Brucella abortus bv. 2 86/8/59	miniasm	racon	Round1	57	32	25	114
BruAbortus	Brucella abortus bv. 2 86/8/59	raven	racon	Round1	55	54	22	131
BruAbortus	Brucella abortus bv. 2 86/8/59	flye	clair3	Round1	42	2	13	57
BruAbortus	Brucella abortus bv. 2 86/8/59	canu	clair3	Round1	2218	1318	750	4286
BruAbortus	Brucella abortus bv. 2 86/8/59	miniasm	clair3	Round1	56	9	20	85
BruAbortus	Brucella abortus bv. 2 86/8/59	raven	clair3	Round1	48	4	14	66
BruAbortus	Brucella abortus bv. 2 86/8/59	flye	noPolishing	Round1	42	4	13	59
BruAbortus	Brucella abortus bv. 2 86/8/59	canu	noPolishing	Round1	2164	1371	735	4270
BruAbortus	Brucella abortus bv. 2 86/8/59	miniasm	noPolishing	Round1	58	40	30	128
BruAbortus	Brucella abortus bv. 2 86/8/59	raven	noPolishing	Round1	48	7	17	72
BruAbortus	Brucella abortus bv. 2 86/8/59	flye	medakaBM	Round1	32	1	13	46
BruAbortus	Brucella abortus bv. 2 86/8/59	canu	medakaBM	Round1	2925	1996	854	5775
BruAbortus	Brucella abortus bv. 2 86/8/59	miniasm	medakaBM	Round1	92	23	28	143
BruAbortus	Brucella abortus bv. 2 86/8/59	raven	medakaBM	Round1	33	5	13	51
BruMelitensis	Brucella melitensis 16M	flye	medaka	Round1	18	9	15	42
BruMelitensis	Brucella melitensis 16M	canu	medaka	Round1	1030	637	351	2018
BruMelitensis	Brucella melitensis 16M	miniasm	medaka	Round1	18	11	21	50
BruMelitensis	Brucella melitensis 16M	raven	medaka	Round1	16	8	21	45
BruMelitensis	Brucella melitensis 16M	flye	nextPolishLR	Round1	14	7	18	39
BruMelitensis	Brucella melitensis 16M	canu	nextPolishLR	Round1	1051	479	694	2224
BruMelitensis	Brucella melitensis 16M	miniasm	nextPolishLR	Round1	15	5	21	41
BruMelitensis	Brucella melitensis 16M	raven	nextPolishLR	Round1	14	5	22	41
BruMelitensis	Brucella melitensis 16M	flye	racon	Round1	25	38	24	87
BruMelitensis	Brucella melitensis 16M	canu	racon	Round1	653	429	234	1316
BruMelitensis	Brucella melitensis 16M	miniasm	racon	Round1	28	44	25	97
BruMelitensis	Brucella melitensis 16M	raven	racon	Round1	22	40	24	86
BruMelitensis	Brucella melitensis 16M	flye	clair3	Round1	22	8	16	46
BruMelitensis	Brucella melitensis 16M	canu	clair3	Round1	991	603	345	1939
BruMelitensis	Brucella melitensis 16M	miniasm	clair3	Round1	16	12	23	51
BruMelitensis	Brucella melitensis 16M	raven	clair3	Round1	0	0	0	0
BruMelitensis	Brucella melitensis 16M	flye	noPolishing	Round1	22	10	15	47
BruMelitensis	Brucella melitensis 16M	canu	noPolishing	Round1	1096	806	354	2256
BruMelitensis	Brucella melitensis 16M	miniasm	noPolishing	Round1	21	68	28	117
BruMelitensis	Brucella melitensis 16M	raven	noPolishing	Round1	18	13	24	55
BruMelitensis	Brucella melitensis 16M	flye	medakaBM	Round1	15	5	22	42
BruMelitensis	Brucella melitensis 16M	canu	medakaBM	Round1	965	501	307	1773
BruMelitensis	Brucella melitensis 16M	miniasm	medakaBM	Round1	15	5	22	42
BruMelitensis	Brucella melitensis 16M	raven	medakaBM	Round1	15	5	22	42
BrusuisThomsen	Brucella suis ATCC 23445	flye	medaka	Round1	2	4	3	9
BrusuisThomsen	Brucella suis ATCC 23445	canu	medaka	Round1	0	0	0	0
BrusuisThomsen	Brucella suis ATCC 23445	miniasm	medaka	Round1	2	3	5	10
BrusuisThomsen	Brucella suis ATCC 23445	raven	medaka	Round1	3	3	6	12
BrusuisThomsen	Brucella suis ATCC 23445	flye	nextPolishLR	Round1	1	4	5	10
BrusuisThomsen	Brucella suis ATCC 23445	canu	nextPolishLR	Round1	0	0	0	0
BrusuisThomsen	Brucella suis ATCC 23445	miniasm	nextPolishLR	Round1	1	3	4	8
BrusuisThomsen	Brucella suis ATCC 23445	raven	nextPolishLR	Round1	1	3	4	8
BrusuisThomsen	Brucella suis ATCC 23445	flye	racon	Round1	4	22	6	32
BrusuisThomsen	Brucella suis ATCC 23445	canu	racon	Round1	0	0	0	0
BrusuisThomsen	Brucella suis ATCC 23445	miniasm	racon	Round1	5	17	7	29
BrusuisThomsen	Brucella suis ATCC 23445	raven	racon	Round1	6	17	7	30
BrusuisThomsen	Brucella suis ATCC 23445	flye	clair3	Round1	53	3	3	59
BrusuisThomsen	Brucella suis ATCC 23445	canu	clair3	Round1	0	0	0	0
BrusuisThomsen	Brucella suis ATCC 23445	miniasm	clair3	Round1	1	3	5	9
BrusuisThomsen	Brucella suis ATCC 23445	raven	clair3	Round1	3	3	4	10
BrusuisThomsen	Brucella suis ATCC 23445	flye	noPolishing	Round1	2	4	3	9
BrusuisThomsen	Brucella suis ATCC 23445	canu	noPolishing	Round1	0	0	0	0
BrusuisThomsen	Brucella suis ATCC 23445	miniasm	noPolishing	Round1	4	47	10	61
BrusuisThomsen	Brucella suis ATCC 23445	raven	noPolishing	Round1	4	11	5	20
BrusuisThomsen	Brucella suis ATCC 23445	flye	medakaBM	Round1	0	2	3	5
BrusuisThomsen	Brucella suis ATCC 23445	canu	medakaBM	Round1	0	0	0	0
BrusuisThomsen	Brucella suis ATCC 23445	miniasm	medakaBM	Round1	0	2	6	8
BrusuisThomsen	Brucella suis ATCC 23445	raven	medakaBM	Round1	0	2	5	7
CampyJejuni	Campylobacter jejuni ATCC-33560	flye	medaka	Round1	7	1	0	8
CampyJejuni	Campylobacter jejuni ATCC-33560	canu	medaka	Round1	37	12	9	58
CampyJejuni	Campylobacter jejuni ATCC-33560	miniasm	medaka	Round1	0	2	0	2
CampyJejuni	Campylobacter jejuni ATCC-33560	raven	medaka	Round1	7	2	1	10
CampyJejuni	Campylobacter jejuni ATCC-33560	flye	nextPolishLR	Round1	10	1	0	11
CampyJejuni	Campylobacter jejuni ATCC-33560	canu	nextPolishLR	Round1	44	6	31	81
CampyJejuni	Campylobacter jejuni ATCC-33560	miniasm	nextPolishLR	Round1	9	1	1	11
CampyJejuni	Campylobacter jejuni ATCC-33560	raven	nextPolishLR	Round1	9	2	0	11
CampyJejuni	Campylobacter jejuni ATCC-33560	flye	racon	Round1	7	4	1	12
CampyJejuni	Campylobacter jejuni ATCC-33560	canu	racon	Round1	14	9	6	29
CampyJejuni	Campylobacter jejuni ATCC-33560	miniasm	racon	Round1	5	5	3	13
CampyJejuni	Campylobacter jejuni ATCC-33560	raven	racon	Round1	5	8	1	14
CampyJejuni	Campylobacter jejuni ATCC-33560	flye	clair3	Round1	10	1	0	11
CampyJejuni	Campylobacter jejuni ATCC-33560	canu	clair3	Round1	42	10	7	59
CampyJejuni	Campylobacter jejuni ATCC-33560	miniasm	clair3	Round1	2	2	0	4
CampyJejuni	Campylobacter jejuni ATCC-33560	raven	clair3	Round1	7	3	0	10
CampyJejuni	Campylobacter jejuni ATCC-33560	flye	noPolishing	Round1	11	1	0	12
CampyJejuni	Campylobacter jejuni ATCC-33560	canu	noPolishing	Round1	48	20	9	77
CampyJejuni	Campylobacter jejuni ATCC-33560	miniasm	noPolishing	Round1	4	9	5	18
CampyJejuni	Campylobacter jejuni ATCC-33560	raven	noPolishing	Round1	7	4	2	13
CampyJejuni	Campylobacter jejuni ATCC-33560	flye	medakaBM	Round1	0	1	0	1
CampyJejuni	Campylobacter jejuni ATCC-33560	canu	medakaBM	Round1	18	5	6	29
CampyJejuni	Campylobacter jejuni ATCC-33560	miniasm	medakaBM	Round1	1	1	0	2
CampyJejuni	Campylobacter jejuni ATCC-33560	raven	medakaBM	Round1	0	1	0	1
CampyLari	Campylobacter lari ATCC-35221	flye	medaka	Round1	14	4	0	18
CampyLari	Campylobacter lari ATCC-35221	canu	medaka	Round1	30	14	5	49
CampyLari	Campylobacter lari ATCC-35221	miniasm	medaka	Round1	27	5	1	33
CampyLari	Campylobacter lari ATCC-35221	raven	medaka	Round1	32	3	2	37
CampyLari	Campylobacter lari ATCC-35221	flye	nextPolishLR	Round1	13	4	3	20
CampyLari	Campylobacter lari ATCC-35221	canu	nextPolishLR	Round1	31	10	6	47
CampyLari	Campylobacter lari ATCC-35221	miniasm	nextPolishLR	Round1	70	7	34	111
CampyLari	Campylobacter lari ATCC-35221	raven	nextPolishLR	Round1	27	3	4	34
CampyLari	Campylobacter lari ATCC-35221	flye	racon	Round1	15	9	2	26
CampyLari	Campylobacter lari ATCC-35221	canu	racon	Round1	16	11	4	31
CampyLari	Campylobacter lari ATCC-35221	miniasm	racon	Round1	18	10	3	31
CampyLari	Campylobacter lari ATCC-35221	raven	racon	Round1	18	9	3	30
CampyLari	Campylobacter lari ATCC-35221	flye	clair3	Round1	10	4	1	15
CampyLari	Campylobacter lari ATCC-35221	canu	clair3	Round1	33	13	1	47
CampyLari	Campylobacter lari ATCC-35221	miniasm	clair3	Round1	17	4	0	21
CampyLari	Campylobacter lari ATCC-35221	raven	clair3	Round1	25	5	3	33
CampyLari	Campylobacter lari ATCC-35221	flye	noPolishing	Round1	10	4	1	15
CampyLari	Campylobacter lari ATCC-35221	canu	noPolishing	Round1	33	15	2	50
CampyLari	Campylobacter lari ATCC-35221	miniasm	noPolishing	Round1	16	12	4	32
CampyLari	Campylobacter lari ATCC-35221	raven	noPolishing	Round1	14	4	4	22
CampyLari	Campylobacter lari ATCC-35221	flye	medakaBM	Round1	1	3	1	5
CampyLari	Campylobacter lari ATCC-35221	canu	medakaBM	Round1	13	12	5	30
CampyLari	Campylobacter lari ATCC-35221	miniasm	medakaBM	Round1	1	3	0	4
CampyLari	Campylobacter lari ATCC-35221	raven	medakaBM	Round1	7	3	0	10
Ecoli	Escherichia coli ATCC-25922	flye	medaka	Round1	3	2	2	7
Ecoli	Escherichia coli ATCC-25922	canu	medaka	Round1	4009	2071	1481	7561
Ecoli	Escherichia coli ATCC-25922	miniasm	medaka	Round1	11	4	2	17
Ecoli	Escherichia coli ATCC-25922	raven	medaka	Round1	4	0	0	4
Ecoli	Escherichia coli ATCC-25922	flye	nextPolishLR	Round1	2	1	0	3
Ecoli	Escherichia coli ATCC-25922	canu	nextPolishLR	Round1	4419	2018	2009	8446
Ecoli	Escherichia coli ATCC-25922	miniasm	nextPolishLR	Round1	68	16	18	102
Ecoli	Escherichia coli ATCC-25922	raven	nextPolishLR	Round1	4	0	0	4
Ecoli	Escherichia coli ATCC-25922	flye	racon	Round1	2	6	2	10
Ecoli	Escherichia coli ATCC-25922	canu	racon	Round1	1214	600	536	2350
Ecoli	Escherichia coli ATCC-25922	miniasm	racon	Round1	15	4	5	24
Ecoli	Escherichia coli ATCC-25922	raven	racon	Round1	7	14	2	23
Ecoli	Escherichia coli ATCC-25922	flye	clair3	Round1	2	0	0	2
Ecoli	Escherichia coli ATCC-25922	canu	clair3	Round1	3123	1778	1333	6234
Ecoli	Escherichia coli ATCC-25922	miniasm	clair3	Round1	77	16	18	111
Ecoli	Escherichia coli ATCC-25922	raven	clair3	Round1	4	0	0	4
Ecoli	Escherichia coli ATCC-25922	flye	noPolishing	Round1	2	2	11	15
Ecoli	Escherichia coli ATCC-25922	canu	noPolishing	Round1	3194	1808	1345	6347
Ecoli	Escherichia coli ATCC-25922	miniasm	noPolishing	Round1	93	22	29	144
Ecoli	Escherichia coli ATCC-25922	raven	noPolishing	Round1	4	3	1	8
Ecoli	Escherichia coli ATCC-25922	flye	medakaBM	Round1	10	1	0	11
Ecoli	Escherichia coli ATCC-25922	canu	medakaBM	Round1	4904	2437	1460	8801
Ecoli	Escherichia coli ATCC-25922	miniasm	medakaBM	Round1	73	15	17	105
Ecoli	Escherichia coli ATCC-25922	raven	medakaBM	Round1	12	0	0	12
FrancTularensis	Francisella tularensis LVS	flye	medaka	Round1	12	8	2	22
FrancTularensis	Francisella tularensis LVS	canu	medaka	Round1	522	263	28	813
FrancTularensis	Francisella tularensis LVS	miniasm	medaka	Round1	13	8	2	23
FrancTularensis	Francisella tularensis LVS	raven	medaka	Round1	13	8	3	24
FrancTularensis	Francisella tularensis LVS	flye	nextPolishLR	Round1	13	9	2	24
FrancTularensis	Francisella tularensis LVS	canu	nextPolishLR	Round1	341	40	221	602
FrancTularensis	Francisella tularensis LVS	miniasm	nextPolishLR	Round1	13	8	2	23
FrancTularensis	Francisella tularensis LVS	raven	nextPolishLR	Round1	13	8	2	23
FrancTularensis	Francisella tularensis LVS	flye	racon	Round1	14	17	4	35
FrancTularensis	Francisella tularensis LVS	canu	racon	Round1	21	23	5	49
FrancTularensis	Francisella tularensis LVS	miniasm	racon	Round1	19	16	2	37
FrancTularensis	Francisella tularensis LVS	raven	racon	Round1	13	10	2	25
FrancTularensis	Francisella tularensis LVS	flye	clair3	Round1	14	12	2	28
FrancTularensis	Francisella tularensis LVS	canu	clair3	Round1	19	10	2	31
FrancTularensis	Francisella tularensis LVS	miniasm	clair3	Round1	12	8	2	22
FrancTularensis	Francisella tularensis LVS	raven	clair3	Round1	12	8	2	22
FrancTularensis	Francisella tularensis LVS	flye	noPolishing	Round1	12	9	2	23
FrancTularensis	Francisella tularensis LVS	canu	noPolishing	Round1	19	11	2	32
FrancTularensis	Francisella tularensis LVS	miniasm	noPolishing	Round1	13	26	3	42
FrancTularensis	Francisella tularensis LVS	raven	noPolishing	Round1	12	11	4	27
FrancTularensis	Francisella tularensis LVS	flye	medakaBM	Round1	12	8	2	22
FrancTularensis	Francisella tularensis LVS	canu	medakaBM	Round1	225	144	46	415
FrancTularensis	Francisella tularensis LVS	miniasm	medakaBM	Round1	13	8	2	23
FrancTularensis	Francisella tularensis LVS	raven	medakaBM	Round1	13	8	3	24
KlebPneumoniae	Klebsiella pneumoniae KPC2	flye	medaka	Round1	52	36	30	118
KlebPneumoniae	Klebsiella pneumoniae KPC2	canu	medaka	Round1	478	380	130	988
KlebPneumoniae	Klebsiella pneumoniae KPC2	miniasm	medaka	Round1	173	40	5	218
KlebPneumoniae	Klebsiella pneumoniae KPC2	raven	medaka	Round1	116	95	28	239
KlebPneumoniae	Klebsiella pneumoniae KPC2	flye	nextPolishLR	Round1	47	16	52	115
KlebPneumoniae	Klebsiella pneumoniae KPC2	canu	nextPolishLR	Round1	358	187	284	829
KlebPneumoniae	Klebsiella pneumoniae KPC2	miniasm	nextPolishLR	Round1	45	25	117	187
KlebPneumoniae	Klebsiella pneumoniae KPC2	raven	nextPolishLR	Round1	267	132	287	686
KlebPneumoniae	Klebsiella pneumoniae KPC2	flye	racon	Round1	13	26	9	48
KlebPneumoniae	Klebsiella pneumoniae KPC2	canu	racon	Round1	263	167	102	532
KlebPneumoniae	Klebsiella pneumoniae KPC2	miniasm	racon	Round1	136	33	13	182
KlebPneumoniae	Klebsiella pneumoniae KPC2	raven	racon	Round1	57	37	19	113
KlebPneumoniae	Klebsiella pneumoniae KPC2	flye	clair3	Round1	48	22	57	127
KlebPneumoniae	Klebsiella pneumoniae KPC2	canu	clair3	Round1	334	310	109	753
KlebPneumoniae	Klebsiella pneumoniae KPC2	miniasm	clair3	Round1	109	30	7	146
KlebPneumoniae	Klebsiella pneumoniae KPC2	raven	clair3	Round1	159	111	58	328
KlebPneumoniae	Klebsiella pneumoniae KPC2	flye	noPolishing	Round1	59	23	62	144
KlebPneumoniae	Klebsiella pneumoniae KPC2	canu	noPolishing	Round1	379	428	120	927
KlebPneumoniae	Klebsiella pneumoniae KPC2	miniasm	noPolishing	Round1	109	30	16	155
KlebPneumoniae	Klebsiella pneumoniae KPC2	raven	noPolishing	Round1	234	180	105	519
KlebPneumoniae	Klebsiella pneumoniae KPC2	flye	medakaBM	Round1	37	24	26	87
KlebPneumoniae	Klebsiella pneumoniae KPC2	canu	medakaBM	Round1	437	266	144	847
KlebPneumoniae	Klebsiella pneumoniae KPC2	miniasm	medakaBM	Round1	154	26	13	193
KlebPneumoniae	Klebsiella pneumoniae KPC2	raven	medakaBM	Round1	98	50	34	182
KlebVariicola	Klebsiella variicola AJ292	flye	medaka	Round1	37	6	5	48
KlebVariicola	Klebsiella variicola AJ292	canu	medaka	Round1	697	389	200	1286
KlebVariicola	Klebsiella variicola AJ292	miniasm	medaka	Round1	6	1	0	7
KlebVariicola	Klebsiella variicola AJ292	raven	medaka	Round1	0	1	0	1
KlebVariicola	Klebsiella variicola AJ292	flye	nextPolishLR	Round1	0	1	2	3
KlebVariicola	Klebsiella variicola AJ292	canu	nextPolishLR	Round1	1262	453	583	2298
KlebVariicola	Klebsiella variicola AJ292	miniasm	nextPolishLR	Round1	0	1	0	1
KlebVariicola	Klebsiella variicola AJ292	raven	nextPolishLR	Round1	0	3	0	3
KlebVariicola	Klebsiella variicola AJ292	flye	racon	Round1	14	7	4	25
KlebVariicola	Klebsiella variicola AJ292	canu	racon	Round1	780	526	211	1517
KlebVariicola	Klebsiella variicola AJ292	miniasm	racon	Round1	1	6	3	10
KlebVariicola	Klebsiella variicola AJ292	raven	racon	Round1	3	9	5	17
KlebVariicola	Klebsiella variicola AJ292	flye	clair3	Round1	43	10	9	62
KlebVariicola	Klebsiella variicola AJ292	canu	clair3	Round1	899	681	251	1831
KlebVariicola	Klebsiella variicola AJ292	miniasm	clair3	Round1	0	1	0	1
KlebVariicola	Klebsiella variicola AJ292	raven	clair3	Round1	0	3	0	3
KlebVariicola	Klebsiella variicola AJ292	flye	noPolishing	Round1	0	2	1	3
KlebVariicola	Klebsiella variicola AJ292	canu	noPolishing	Round1	943	790	263	1996
KlebVariicola	Klebsiella variicola AJ292	miniasm	noPolishing	Round1	1	6	10	17
KlebVariicola	Klebsiella variicola AJ292	raven	noPolishing	Round1	0	4	3	7
KlebVariicola	Klebsiella variicola AJ292	flye	medakaBM	Round1	14	2	3	19
KlebVariicola	Klebsiella variicola AJ292	canu	medakaBM	Round1	1432	656	379	2467
KlebVariicola	Klebsiella variicola AJ292	miniasm	medakaBM	Round1	0	0	0	0
KlebVariicola	Klebsiella variicola AJ292	raven	medakaBM	Round1	0	0	0	0
ListIvanovii	Listeria ivanovii ATCC-19119	flye	medaka	Round1	0	3	0	3
ListIvanovii	Listeria ivanovii ATCC-19119	canu	medaka	Round1	178	65	24	267
ListIvanovii	Listeria ivanovii ATCC-19119	miniasm	medaka	Round1	0	4	0	4
ListIvanovii	Listeria ivanovii ATCC-19119	raven	medaka	Round1	0	3	0	3
ListIvanovii	Listeria ivanovii ATCC-19119	flye	nextPolishLR	Round1	0	4	0	4
ListIvanovii	Listeria ivanovii ATCC-19119	canu	nextPolishLR	Round1	68	16	17	101
ListIvanovii	Listeria ivanovii ATCC-19119	miniasm	nextPolishLR	Round1	0	5	0	5
ListIvanovii	Listeria ivanovii ATCC-19119	raven	nextPolishLR	Round1	0	4	0	4
ListIvanovii	Listeria ivanovii ATCC-19119	flye	racon	Round1	2	13	1	16
ListIvanovii	Listeria ivanovii ATCC-19119	canu	racon	Round1	15	21	5	41
ListIvanovii	Listeria ivanovii ATCC-19119	miniasm	racon	Round1	2	15	3	20
ListIvanovii	Listeria ivanovii ATCC-19119	raven	racon	Round1	4	16	1	21
ListIvanovii	Listeria ivanovii ATCC-19119	flye	clair3	Round1	0	4	0	4
ListIvanovii	Listeria ivanovii ATCC-19119	canu	clair3	Round1	15	15	2	32
ListIvanovii	Listeria ivanovii ATCC-19119	miniasm	clair3	Round1	0	6	0	6
ListIvanovii	Listeria ivanovii ATCC-19119	raven	clair3	Round1	0	4	0	4
ListIvanovii	Listeria ivanovii ATCC-19119	flye	noPolishing	Round1	0	5	0	5
ListIvanovii	Listeria ivanovii ATCC-19119	canu	noPolishing	Round1	15	16	2	33
ListIvanovii	Listeria ivanovii ATCC-19119	miniasm	noPolishing	Round1	6	10	4	20
ListIvanovii	Listeria ivanovii ATCC-19119	raven	noPolishing	Round1	1	5	0	6
ListIvanovii	Listeria ivanovii ATCC-19119	flye	medakaBM	Round1	0	4	0	4
ListIvanovii	Listeria ivanovii ATCC-19119	canu	medakaBM	Round1	57	37	8	102
ListIvanovii	Listeria ivanovii ATCC-19119	miniasm	medakaBM	Round1	0	3	0	3
ListIvanovii	Listeria ivanovii ATCC-19119	raven	medakaBM	Round1	0	3	0	3
ListMonoyctogenes	Listeria monocytogenes ATCC-BAA-679	flye	medaka	Round1	0	1	0	1
ListMonoyctogenes	Listeria monocytogenes ATCC-BAA-679	canu	medaka	Round1	3	9	3	15
ListMonoyctogenes	Listeria monocytogenes ATCC-BAA-679	miniasm	medaka	Round1	73	49	20	142
ListMonoyctogenes	Listeria monocytogenes ATCC-BAA-679	raven	medaka	Round1	0	0	0	0
ListMonoyctogenes	Listeria monocytogenes ATCC-BAA-679	flye	nextPolishLR	Round1	0	1	0	1
ListMonoyctogenes	Listeria monocytogenes ATCC-BAA-679	canu	nextPolishLR	Round1	1	3	21	25
ListMonoyctogenes	Listeria monocytogenes ATCC-BAA-679	miniasm	nextPolishLR	Round1	20	3	11	34
ListMonoyctogenes	Listeria monocytogenes ATCC-BAA-679	raven	nextPolishLR	Round1	0	0	0	0
ListMonoyctogenes	Listeria monocytogenes ATCC-BAA-679	flye	racon	Round1	6	14	4	24
ListMonoyctogenes	Listeria monocytogenes ATCC-BAA-679	canu	racon	Round1	6	18	3	27
ListMonoyctogenes	Listeria monocytogenes ATCC-BAA-679	miniasm	racon	Round1	11	13	5	29
ListMonoyctogenes	Listeria monocytogenes ATCC-BAA-679	raven	racon	Round1	7	17	4	28
ListMonoyctogenes	Listeria monocytogenes ATCC-BAA-679	flye	clair3	Round1	0	1	0	1
ListMonoyctogenes	Listeria monocytogenes ATCC-BAA-679	canu	clair3	Round1	24	10	2	36
ListMonoyctogenes	Listeria monocytogenes ATCC-BAA-679	miniasm	clair3	Round1	0	2	0	2
ListMonoyctogenes	Listeria monocytogenes ATCC-BAA-679	raven	clair3	Round1	0	0	0	0
ListMonoyctogenes	Listeria monocytogenes ATCC-BAA-679	flye	noPolishing	Round1	0	2	0	2
ListMonoyctogenes	Listeria monocytogenes ATCC-BAA-679	canu	noPolishing	Round1	27	7	31	65
ListMonoyctogenes	Listeria monocytogenes ATCC-BAA-679	miniasm	noPolishing	Round1	4	16	3	23
ListMonoyctogenes	Listeria monocytogenes ATCC-BAA-679	raven	noPolishing	Round1	0	0	2	2
ListMonoyctogenes	Listeria monocytogenes ATCC-BAA-679	flye	medakaBM	Round1	0	0	0	0
ListMonoyctogenes	Listeria monocytogenes ATCC-BAA-679	canu	medakaBM	Round1	27	26	6	59
ListMonoyctogenes	Listeria monocytogenes ATCC-BAA-679	miniasm	medakaBM	Round1	8	5	1	14
ListMonoyctogenes	Listeria monocytogenes ATCC-BAA-679	raven	medakaBM	Round1	0	0	0	0
ListWelshimeri	Listeria welshimeri ATCC-35897	flye	medaka	Round1	0	0	0	0
ListWelshimeri	Listeria welshimeri ATCC-35897	canu	medaka	Round1	121	113	49	283
ListWelshimeri	Listeria welshimeri ATCC-35897	miniasm	medaka	Round1	0	0	0	0
ListWelshimeri	Listeria welshimeri ATCC-35897	raven	medaka	Round1	0	1	0	1
ListWelshimeri	Listeria welshimeri ATCC-35897	flye	nextPolishLR	Round1	0	1	0	1
ListWelshimeri	Listeria welshimeri ATCC-35897	canu	nextPolishLR	Round1	140	96	106	342
ListWelshimeri	Listeria welshimeri ATCC-35897	miniasm	nextPolishLR	Round1	0	1	0	1
ListWelshimeri	Listeria welshimeri ATCC-35897	raven	nextPolishLR	Round1	0	0	0	0
ListWelshimeri	Listeria welshimeri ATCC-35897	flye	racon	Round1	5	12	3	20
ListWelshimeri	Listeria welshimeri ATCC-35897	canu	racon	Round1	28	28	17	73
ListWelshimeri	Listeria welshimeri ATCC-35897	miniasm	racon	Round1	2	13	2	17
ListWelshimeri	Listeria welshimeri ATCC-35897	raven	racon	Round1	4	8	1	13
ListWelshimeri	Listeria welshimeri ATCC-35897	flye	clair3	Round1	1	0	0	1
ListWelshimeri	Listeria welshimeri ATCC-35897	canu	clair3	Round1	126	108	53	287
ListWelshimeri	Listeria welshimeri ATCC-35897	miniasm	clair3	Round1	0	1	0	1
ListWelshimeri	Listeria welshimeri ATCC-35897	raven	clair3	Round1	0	1	0	1
ListWelshimeri	Listeria welshimeri ATCC-35897	flye	noPolishing	Round1	0	1	0	1
ListWelshimeri	Listeria welshimeri ATCC-35897	canu	noPolishing	Round1	130	108	53	291
ListWelshimeri	Listeria welshimeri ATCC-35897	miniasm	noPolishing	Round1	0	11	1	12
ListWelshimeri	Listeria welshimeri ATCC-35897	raven	noPolishing	Round1	0	4	0	4
ListWelshimeri	Listeria welshimeri ATCC-35897	flye	medakaBM	Round1	0	0	0	0
ListWelshimeri	Listeria welshimeri ATCC-35897	canu	medakaBM	Round1	125	112	49	286
ListWelshimeri	Listeria welshimeri ATCC-35897	miniasm	medakaBM	Round1	0	0	0	0
ListWelshimeri	Listeria welshimeri ATCC-35897	raven	medakaBM	Round1	0	0	0	0
MycoTuberculosis	Mycobacterium tuberculosis mc26030	flye	medaka	Round1	1	1	0	2
MycoTuberculosis	Mycobacterium tuberculosis mc26030	canu	medaka	Round1	8733	4304	2603	15640
MycoTuberculosis	Mycobacterium tuberculosis mc26030	miniasm	medaka	Round1	76	21	15	112
MycoTuberculosis	Mycobacterium tuberculosis mc26030	raven	medaka	Round1	575	85	21	681
MycoTuberculosis	Mycobacterium tuberculosis mc26030	flye	nextPolishLR	Round1	0	1	0	1
MycoTuberculosis	Mycobacterium tuberculosis mc26030	canu	nextPolishLR	Round1	6732	2419	5134	14285
MycoTuberculosis	Mycobacterium tuberculosis mc26030	miniasm	nextPolishLR	Round1	25	6	37	68
MycoTuberculosis	Mycobacterium tuberculosis mc26030	raven	nextPolishLR	Round1	105	12	86	203
MycoTuberculosis	Mycobacterium tuberculosis mc26030	flye	racon	Round1	2	11	1	14
MycoTuberculosis	Mycobacterium tuberculosis mc26030	canu	racon	Round1	2239	1505	890	4634
MycoTuberculosis	Mycobacterium tuberculosis mc26030	miniasm	racon	Round1	43	20	7	70
MycoTuberculosis	Mycobacterium tuberculosis mc26030	raven	racon	Round1	439	68	58	565
MycoTuberculosis	Mycobacterium tuberculosis mc26030	flye	clair3	Round1	2	0	0	2
MycoTuberculosis	Mycobacterium tuberculosis mc26030	canu	clair3	Round1	5881	3942	2095	11918
MycoTuberculosis	Mycobacterium tuberculosis mc26030	miniasm	clair3	Round1	64	13	3	80
MycoTuberculosis	Mycobacterium tuberculosis mc26030	raven	clair3	Round1	189	75	37	301
MycoTuberculosis	Mycobacterium tuberculosis mc26030	flye	noPolishing	Round1	0	1	0	1
MycoTuberculosis	Mycobacterium tuberculosis mc26030	canu	noPolishing	Round1	6252	4473	2177	12902
MycoTuberculosis	Mycobacterium tuberculosis mc26030	miniasm	noPolishing	Round1	65	25	8	98
MycoTuberculosis	Mycobacterium tuberculosis mc26030	raven	noPolishing	Round1	187	90	46	323
MycoTuberculosis	Mycobacterium tuberculosis mc26030	flye	medakaBM	Round1	0	0	0	0
MycoTuberculosis	Mycobacterium tuberculosis mc26030	canu	medakaBM	Round1	7883	3962	2699	14544
MycoTuberculosis	Mycobacterium tuberculosis mc26030	miniasm	medakaBM	Round1	33	22	10	65
MycoTuberculosis	Mycobacterium tuberculosis mc26030	raven	medakaBM	Round1	562	74	39	675
SalmEnterica	Salmonella enterica ATCC-10708	flye	medaka	Round1	187	87	76	350
SalmEnterica	Salmonella enterica ATCC-10708	canu	medaka	Round1	190	102	56	348
SalmEnterica	Salmonella enterica ATCC-10708	miniasm	medaka	Round1	4	49	3	56
SalmEnterica	Salmonella enterica ATCC-10708	raven	medaka	Round1	103	72	10	185
SalmEnterica	Salmonella enterica ATCC-10708	flye	nextPolishLR	Round1	74	25	45	144
SalmEnterica	Salmonella enterica ATCC-10708	canu	nextPolishLR	Round1	104	58	80	242
SalmEnterica	Salmonella enterica ATCC-10708	miniasm	nextPolishLR	Round1	0	6	1	7
SalmEnterica	Salmonella enterica ATCC-10708	raven	nextPolishLR	Round1	44	12	38	94
SalmEnterica	Salmonella enterica ATCC-10708	flye	racon	Round1	2	61	0	63
SalmEnterica	Salmonella enterica ATCC-10708	canu	racon	Round1	13	79	2	94
SalmEnterica	Salmonella enterica ATCC-10708	miniasm	racon	Round1	6	49	3	58
SalmEnterica	Salmonella enterica ATCC-10708	raven	racon	Round1	24	78	4	106
SalmEnterica	Salmonella enterica ATCC-10708	flye	clair3	Round1	20	5	1	26
SalmEnterica	Salmonella enterica ATCC-10708	canu	clair3	Round1	104	66	37	207
SalmEnterica	Salmonella enterica ATCC-10708	miniasm	clair3	Round1	6	14	4	24
SalmEnterica	Salmonella enterica ATCC-10708	raven	clair3	Round1	27	36	7	70
SalmEnterica	Salmonella enterica ATCC-10708	flye	noPolishing	Round1	2	7	1	10
SalmEnterica	Salmonella enterica ATCC-10708	canu	noPolishing	Round1	103	67	37	207
SalmEnterica	Salmonella enterica ATCC-10708	miniasm	noPolishing	Round1	14	116	7	137
SalmEnterica	Salmonella enterica ATCC-10708	raven	noPolishing	Round1	52	80	22	154
SalmEnterica	Salmonella enterica ATCC-10708	flye	medakaBM	Round1	242	55	82	379
SalmEnterica	Salmonella enterica ATCC-10708	canu	medakaBM	Round1	251	129	75	455
SalmEnterica	Salmonella enterica ATCC-10708	miniasm	medakaBM	Round1	2	34	0	36
SalmEnterica	Salmonella enterica ATCC-10708	raven	medakaBM	Round1	193	97	72	362
StaphAureus	Staphylococcus aureus BPH2947	flye	medaka	Round1	0	1	0	1
StaphAureus	Staphylococcus aureus BPH2947	canu	medaka	Round1	45	30	19	94
StaphAureus	Staphylococcus aureus BPH2947	miniasm	medaka	Round1	5	2	0	7
StaphAureus	Staphylococcus aureus BPH2947	raven	medaka	Round1	43	42	16	101
StaphAureus	Staphylococcus aureus BPH2947	flye	nextPolishLR	Round1	2	0	0	2
StaphAureus	Staphylococcus aureus BPH2947	canu	nextPolishLR	Round1	30	18	43	91
StaphAureus	Staphylococcus aureus BPH2947	miniasm	nextPolishLR	Round1	2	0	5	7
StaphAureus	Staphylococcus aureus BPH2947	raven	nextPolishLR	Round1	66	18	44	128
StaphAureus	Staphylococcus aureus BPH2947	flye	racon	Round1	0	0	0	0
StaphAureus	Staphylococcus aureus BPH2947	canu	racon	Round1	9	18	4	31
StaphAureus	Staphylococcus aureus BPH2947	miniasm	racon	Round1	6	1	0	7
StaphAureus	Staphylococcus aureus BPH2947	raven	racon	Round1	12	0	3	15
StaphAureus	Staphylococcus aureus BPH2947	flye	clair3	Round1	67	14	3	84
StaphAureus	Staphylococcus aureus BPH2947	canu	clair3	Round1	30	30	7	67
StaphAureus	Staphylococcus aureus BPH2947	miniasm	clair3	Round1	0	0	0	0
StaphAureus	Staphylococcus aureus BPH2947	raven	clair3	Round1	22	5	4	31
StaphAureus	Staphylococcus aureus BPH2947	flye	noPolishing	Round1	1	0	0	1
StaphAureus	Staphylococcus aureus BPH2947	canu	noPolishing	Round1	61	67	15	143
StaphAureus	Staphylococcus aureus BPH2947	miniasm	noPolishing	Round1	0	0	1	1
StaphAureus	Staphylococcus aureus BPH2947	raven	noPolishing	Round1	29	9	4	42
StaphAureus	Staphylococcus aureus BPH2947	flye	medakaBM	Round1	0	0	0	0
StaphAureus	Staphylococcus aureus BPH2947	canu	medakaBM	Round1	66	38	30	134
StaphAureus	Staphylococcus aureus BPH2947	miniasm	medakaBM	Round1	7	6	0	13
StaphAureus	Staphylococcus aureus BPH2947	raven	medakaBM	Round1	43	21	13	77
StrepDysgalactiae	Streptococcus dysgalactiae subsp. equisimilis STG643	flye	medaka	Round1	3	5	0	8
StrepDysgalactiae	Streptococcus dysgalactiae subsp. equisimilis STG643	canu	medaka	Round1	344	297	99	740
StrepDysgalactiae	Streptococcus dysgalactiae subsp. equisimilis STG643	miniasm	medaka	Round1	3	5	0	8
StrepDysgalactiae	Streptococcus dysgalactiae subsp. equisimilis STG643	raven	medaka	Round1	4	5	0	9
StrepDysgalactiae	Streptococcus dysgalactiae subsp. equisimilis STG643	flye	nextPolishLR	Round1	16	7	8	31
StrepDysgalactiae	Streptococcus dysgalactiae subsp. equisimilis STG643	canu	nextPolishLR	Round1	393	166	201	760
StrepDysgalactiae	Streptococcus dysgalactiae subsp. equisimilis STG643	miniasm	nextPolishLR	Round1	1	4	2	7
StrepDysgalactiae	Streptococcus dysgalactiae subsp. equisimilis STG643	raven	nextPolishLR	Round1	1	4	3	8
StrepDysgalactiae	Streptococcus dysgalactiae subsp. equisimilis STG643	flye	racon	Round1	7	18	8	33
StrepDysgalactiae	Streptococcus dysgalactiae subsp. equisimilis STG643	canu	racon	Round1	217	220	56	493
StrepDysgalactiae	Streptococcus dysgalactiae subsp. equisimilis STG643	miniasm	racon	Round1	8	19	5	32
StrepDysgalactiae	Streptococcus dysgalactiae subsp. equisimilis STG643	raven	racon	Round1	5	20	1	26
StrepDysgalactiae	Streptococcus dysgalactiae subsp. equisimilis STG643	flye	clair3	Round1	1	7	0	8
StrepDysgalactiae	Streptococcus dysgalactiae subsp. equisimilis STG643	canu	clair3	Round1	322	353	92	767
StrepDysgalactiae	Streptococcus dysgalactiae subsp. equisimilis STG643	miniasm	clair3	Round1	1	5	0	6
StrepDysgalactiae	Streptococcus dysgalactiae subsp. equisimilis STG643	raven	clair3	Round1	2	5	1	8
StrepDysgalactiae	Streptococcus dysgalactiae subsp. equisimilis STG643	flye	noPolishing	Round1	2	7	0	9
StrepDysgalactiae	Streptococcus dysgalactiae subsp. equisimilis STG643	canu	noPolishing	Round1	521	605	97	1223
StrepDysgalactiae	Streptococcus dysgalactiae subsp. equisimilis STG643	miniasm	noPolishing	Round1	4	12	5	21
StrepDysgalactiae	Streptococcus dysgalactiae subsp. equisimilis STG643	raven	noPolishing	Round1	2	8	1	11
StrepDysgalactiae	Streptococcus dysgalactiae subsp. equisimilis STG643	flye	medakaBM	Round1	1	5	0	6
StrepDysgalactiae	Streptococcus dysgalactiae subsp. equisimilis STG643	canu	medakaBM	Round1	300	275	89	664
StrepDysgalactiae	Streptococcus dysgalactiae subsp. equisimilis STG643	miniasm	medakaBM	Round1	0	3	0	3
StrepDysgalactiae	Streptococcus dysgalactiae subsp. equisimilis STG643	raven	medakaBM	Round1	1	4	1	6
StrepPyogenes	Streptococcus pyogenes BPH2947	flye	medaka	Round1	0	0	0	0
StrepPyogenes	Streptococcus pyogenes BPH2947	canu	medaka	Round1	636	355	202	1193
StrepPyogenes	Streptococcus pyogenes BPH2947	miniasm	medaka	Round1	0	1	0	1
StrepPyogenes	Streptococcus pyogenes BPH2947	raven	medaka	Round1	0	0	0	0
StrepPyogenes	Streptococcus pyogenes BPH2947	flye	nextPolishLR	Round1	0	0	0	0
StrepPyogenes	Streptococcus pyogenes BPH2947	canu	nextPolishLR	Round1	684	349	269	1302
StrepPyogenes	Streptococcus pyogenes BPH2947	miniasm	nextPolishLR	Round1	0	0	0	0
StrepPyogenes	Streptococcus pyogenes BPH2947	raven	nextPolishLR	Round1	0	0	0	0
StrepPyogenes	Streptococcus pyogenes BPH2947	flye	racon	Round1	7	12	5	24
StrepPyogenes	Streptococcus pyogenes BPH2947	canu	racon	Round1	405	233	105	743
StrepPyogenes	Streptococcus pyogenes BPH2947	miniasm	racon	Round1	3	14	1	18
StrepPyogenes	Streptococcus pyogenes BPH2947	raven	racon	Round1	6	9	3	18
StrepPyogenes	Streptococcus pyogenes BPH2947	flye	clair3	Round1	0	0	0	0
StrepPyogenes	Streptococcus pyogenes BPH2947	canu	clair3	Round1	642	398	194	1234
StrepPyogenes	Streptococcus pyogenes BPH2947	miniasm	clair3	Round1	0	1	1	2
StrepPyogenes	Streptococcus pyogenes BPH2947	raven	clair3	Round1	0	0	0	0
StrepPyogenes	Streptococcus pyogenes BPH2947	flye	noPolishing	Round1	0	1	0	1
StrepPyogenes	Streptococcus pyogenes BPH2947	canu	noPolishing	Round1	655	414	195	1264
StrepPyogenes	Streptococcus pyogenes BPH2947	miniasm	noPolishing	Round1	5	20	4	29
StrepPyogenes	Streptococcus pyogenes BPH2947	raven	noPolishing	Round1	0	2	1	3
StrepPyogenes	Streptococcus pyogenes BPH2947	flye	medakaBM	Round1	0	0	0	0
StrepPyogenes	Streptococcus pyogenes BPH2947	canu	medakaBM	Round1	620	352	179	1151
StrepPyogenes	Streptococcus pyogenes BPH2947	miniasm	medakaBM	Round1	0	0	1	1
StrepPyogenes	Streptococcus pyogenes BPH2947	raven	medakaBM	Round1	0	0	0	0
TaylEquigenitalis	Taylorella equigenitalis ATCC 35865	flye	medaka	Round1	6	4	2	12
TaylEquigenitalis	Taylorella equigenitalis ATCC 35865	canu	medaka	Round1	3297	1449	801	5547
TaylEquigenitalis	Taylorella equigenitalis ATCC 35865	miniasm	medaka	Round1	20	38	7	65
TaylEquigenitalis	Taylorella equigenitalis ATCC 35865	raven	medaka	Round1	95	58	20	173
TaylEquigenitalis	Taylorella equigenitalis ATCC 35865	flye	nextPolishLR	Round1	6	3	2	11
TaylEquigenitalis	Taylorella equigenitalis ATCC 35865	canu	nextPolishLR	Round1	2311	840	1784	4935
TaylEquigenitalis	Taylorella equigenitalis ATCC 35865	miniasm	nextPolishLR	Round1	16	6	6	28
TaylEquigenitalis	Taylorella equigenitalis ATCC 35865	raven	nextPolishLR	Round1	87	16	44	147
TaylEquigenitalis	Taylorella equigenitalis ATCC 35865	flye	racon	Round1	14	53	5	72
TaylEquigenitalis	Taylorella equigenitalis ATCC 35865	canu	racon	Round1	710	657	221	1588
TaylEquigenitalis	Taylorella equigenitalis ATCC 35865	miniasm	racon	Round1	11	50	11	72
TaylEquigenitalis	Taylorella equigenitalis ATCC 35865	raven	racon	Round1	78	62	11	151
TaylEquigenitalis	Taylorella equigenitalis ATCC 35865	flye	clair3	Round1	6	4	2	12
TaylEquigenitalis	Taylorella equigenitalis ATCC 35865	canu	clair3	Round1	1921	1178	639	3738
TaylEquigenitalis	Taylorella equigenitalis ATCC 35865	miniasm	clair3	Round1	6	5	7	18
TaylEquigenitalis	Taylorella equigenitalis ATCC 35865	raven	clair3	Round1	175	68	34	277
TaylEquigenitalis	Taylorella equigenitalis ATCC 35865	flye	noPolishing	Round1	7	4	3	14
TaylEquigenitalis	Taylorella equigenitalis ATCC 35865	canu	noPolishing	Round1	2011	1279	665	3955
TaylEquigenitalis	Taylorella equigenitalis ATCC 35865	miniasm	noPolishing	Round1	19	113	14	146
TaylEquigenitalis	Taylorella equigenitalis ATCC 35865	raven	noPolishing	Round1	188	83	39	310
TaylEquigenitalis	Taylorella equigenitalis ATCC 35865	flye	medakaBM	Round1	6	2	2	10
TaylEquigenitalis	Taylorella equigenitalis ATCC 35865	canu	medakaBM	Round1	2552	1513	796	4861
TaylEquigenitalis	Taylorella equigenitalis ATCC 35865	miniasm	medakaBM	Round1	6	34	5	45
TaylEquigenitalis	Taylorella equigenitalis ATCC 35865	raven	medakaBM	Round1	161	61	24	246
VibParahaemolyticus	Vibrio parahaemolyticus ATCC-17802	flye	medaka	Round1	1	2	0	3
VibParahaemolyticus	Vibrio parahaemolyticus ATCC-17802	canu	medaka	Round1	337	192	105	634
VibParahaemolyticus	Vibrio parahaemolyticus ATCC-17802	miniasm	medaka	Round1	4	3	0	7
VibParahaemolyticus	Vibrio parahaemolyticus ATCC-17802	raven	medaka	Round1	9	5	10	24
VibParahaemolyticus	Vibrio parahaemolyticus ATCC-17802	flye	nextPolishLR	Round1	0	1	0	1
VibParahaemolyticus	Vibrio parahaemolyticus ATCC-17802	canu	nextPolishLR	Round1	295	154	180	629
VibParahaemolyticus	Vibrio parahaemolyticus ATCC-17802	miniasm	nextPolishLR	Round1	4	2	0	6
VibParahaemolyticus	Vibrio parahaemolyticus ATCC-17802	raven	nextPolishLR	Round1	8	2	0	10
VibParahaemolyticus	Vibrio parahaemolyticus ATCC-17802	flye	racon	Round1	2	4	4	10
VibParahaemolyticus	Vibrio parahaemolyticus ATCC-17802	canu	racon	Round1	455	145	105	705
VibParahaemolyticus	Vibrio parahaemolyticus ATCC-17802	miniasm	racon	Round1	5	4	0	9
VibParahaemolyticus	Vibrio parahaemolyticus ATCC-17802	raven	racon	Round1	6	6	0	12
VibParahaemolyticus	Vibrio parahaemolyticus ATCC-17802	flye	clair3	Round1	1	1	0	2
VibParahaemolyticus	Vibrio parahaemolyticus ATCC-17802	canu	clair3	Round1	278	167	99	544
VibParahaemolyticus	Vibrio parahaemolyticus ATCC-17802	miniasm	clair3	Round1	4	3	0	7
VibParahaemolyticus	Vibrio parahaemolyticus ATCC-17802	raven	clair3	Round1	21	7	3	31
VibParahaemolyticus	Vibrio parahaemolyticus ATCC-17802	flye	noPolishing	Round1	1	2	0	3
VibParahaemolyticus	Vibrio parahaemolyticus ATCC-17802	canu	noPolishing	Round1	290	186	102	578
VibParahaemolyticus	Vibrio parahaemolyticus ATCC-17802	miniasm	noPolishing	Round1	4	4	2	10
VibParahaemolyticus	Vibrio parahaemolyticus ATCC-17802	raven	noPolishing	Round1	427	453	205	1085
VibParahaemolyticus	Vibrio parahaemolyticus ATCC-17802	flye	medakaBM	Round1	1	0	0	1
VibParahaemolyticus	Vibrio parahaemolyticus ATCC-17802	canu	medakaBM	Round1	0	0	0	0
VibParahaemolyticus	Vibrio parahaemolyticus ATCC-17802	miniasm	medakaBM	Round1	4	0	0	4
VibParahaemolyticus	Vibrio parahaemolyticus ATCC-17802	raven	medakaBM	Round1	24	19	20	63

## Sheet: Contigs
Supplement Table S2: Extended results strategy evaluation. Table “Contigs” include the contig information for all assemblies.
Sample	Strain	Reference	Assembler	Contigs
BaAnthracis	Bacillus anthracis Ames Ancestor	3	flye	1
BaAnthracis	Bacillus anthracis Ames Ancestor	3	raven	0
BaAnthracis	Bacillus anthracis Ames Ancestor	3	miniasm	0
BaAnthracis	Bacillus anthracis Ames Ancestor	3	canu	3
BruAbortus	Brucella abortus bv. 2 86/8/59	2	flye	1
BruAbortus	Brucella abortus bv. 2 86/8/59	2	raven	1
BruAbortus	Brucella abortus bv. 2 86/8/59	2	miniasm	1
BruAbortus	Brucella abortus bv. 2 86/8/59	2	canu	41
BruMelitensis	Brucella melitensis 16M	2	flye	1
BruMelitensis	Brucella melitensis 16M	2	raven	4
BruMelitensis	Brucella melitensis 16M	2	miniasm	1
BruMelitensis	Brucella melitensis 16M	2	canu	34
BrusuisThomsen	Brucella suis ATCC 23445	2	flye	1
BrusuisThomsen	Brucella suis ATCC 23445	2	raven	0
BrusuisThomsen	Brucella suis ATCC 23445	2	miniasm	1
BrusuisThomsen	Brucella suis ATCC 23445	2	canu	NA
CampyJejuni	Campylobacter jejuni ATCC-33560	1	flye	0
CampyJejuni	Campylobacter jejuni ATCC-33560	1	raven	0
CampyJejuni	Campylobacter jejuni ATCC-33560	1	miniasm	1
CampyJejuni	Campylobacter jejuni ATCC-33560	1	canu	1
CampyLari	Campylobacter lari ATCC-35221	1	flye	0
CampyLari	Campylobacter lari ATCC-35221	1	raven	0
CampyLari	Campylobacter lari ATCC-35221	1	miniasm	1
CampyLari	Campylobacter lari ATCC-35221	1	canu	0
Ecoli	Escherichia coli ATCC-25922	5	flye	-1
Ecoli	Escherichia coli ATCC-25922	5	raven	21
Ecoli	Escherichia coli ATCC-25922	5	miniasm	8
Ecoli	Escherichia coli ATCC-25922	5	canu	101
FrancTularensis	Francisella tularensis LVS	1	flye	1
FrancTularensis	Francisella tularensis LVS	1	raven	0
FrancTularensis	Francisella tularensis LVS	1	miniasm	0
FrancTularensis	Francisella tularensis LVS	1	canu	0
KlebPneumoniae	Klebsiella pneumoniae KPC2	4	flye	1
KlebPneumoniae	Klebsiella pneumoniae KPC2	4	raven	15
KlebPneumoniae	Klebsiella pneumoniae KPC2	4	miniasm	8
KlebPneumoniae	Klebsiella pneumoniae KPC2	4	canu	0
KlebVariicola	Klebsiella variicola AJ292	1	flye	0
KlebVariicola	Klebsiella variicola AJ292	1	raven	0
KlebVariicola	Klebsiella variicola AJ292	1	miniasm	2
KlebVariicola	Klebsiella variicola AJ292	1	canu	18
ListIvanovii	Listeria ivanovii ATCC-19119	1	flye	0
ListIvanovii	Listeria ivanovii ATCC-19119	1	raven	0
ListIvanovii	Listeria ivanovii ATCC-19119	1	miniasm	0
ListIvanovii	Listeria ivanovii ATCC-19119	1	canu	0
ListMonoyctogenes	Listeria monocytogenes ATCC-BAA-679	1	flye	0
ListMonoyctogenes	Listeria monocytogenes ATCC-BAA-679	1	raven	0
ListMonoyctogenes	Listeria monocytogenes ATCC-BAA-679	1	miniasm	1
ListMonoyctogenes	Listeria monocytogenes ATCC-BAA-679	1	canu	0
ListWelshimeri	Listeria welshimeri ATCC-35897	1	flye	0
ListWelshimeri	Listeria welshimeri ATCC-35897	1	raven	0
ListWelshimeri	Listeria welshimeri ATCC-35897	1	miniasm	0
ListWelshimeri	Listeria welshimeri ATCC-35897	1	canu	0
MycoTuberculosis	Mycobacterium tuberculosis mc26030	1	flye	0
MycoTuberculosis	Mycobacterium tuberculosis mc26030	1	raven	1
MycoTuberculosis	Mycobacterium tuberculosis mc26030	1	miniasm	3
MycoTuberculosis	Mycobacterium tuberculosis mc26030	1	canu	264
SalmEnterica	Salmonella enterica ATCC-10708	2	flye	4
SalmEnterica	Salmonella enterica ATCC-10708	2	raven	5
SalmEnterica	Salmonella enterica ATCC-10708	2	miniasm	1
SalmEnterica	Salmonella enterica ATCC-10708	2	canu	5
StaphAureus	Staphylococcus aureus BPH2947	3	flye	0
StaphAureus	Staphylococcus aureus BPH2947	3	raven	2
StaphAureus	Staphylococcus aureus BPH2947	3	miniasm	5
StaphAureus	Staphylococcus aureus BPH2947	3	canu	0
StrepDysgalactiae	Streptococcus dysgalactiae subsp. equisimilis STG643	1	flye	1
StrepDysgalactiae	Streptococcus dysgalactiae subsp. equisimilis STG643	1	raven	0
StrepDysgalactiae	Streptococcus dysgalactiae subsp. equisimilis STG643	1	miniasm	0
StrepDysgalactiae	Streptococcus dysgalactiae subsp. equisimilis STG643	1	canu	1
StrepPyogenes	Streptococcus pyogenes BPH2947	1	flye	0
StrepPyogenes	Streptococcus pyogenes BPH2947	1	raven	0
StrepPyogenes	Streptococcus pyogenes BPH2947	1	miniasm	0
StrepPyogenes	Streptococcus pyogenes BPH2947	1	canu	1
TaylEquigenitalis	Taylorella equigenitalis ATCC 35865	1	flye	1
TaylEquigenitalis	Taylorella equigenitalis ATCC 35865	1	raven	4
TaylEquigenitalis	Taylorella equigenitalis ATCC 35865	1	miniasm	4
TaylEquigenitalis	Taylorella equigenitalis ATCC 35865	1	canu	138
VibParahaemolyticus	Vibrio parahaemolyticus ATCC-17802	2	flye	0
VibParahaemolyticus	Vibrio parahaemolyticus ATCC-17802	2	raven	29
VibParahaemolyticus	Vibrio parahaemolyticus ATCC-17802	2	miniasm	23
VibParahaemolyticus	Vibrio parahaemolyticus ATCC-17802	2	canu	67

## Sheet: Settings
Supplement Table S2: Extended results strategy evaluation. Table “Settings” includes all predefined settings of all tools used.
Tool	Parameters
guppy	--compress_fastq --recursive --enable_trim_barcodes -q 0 --disable_qscore_filtering --device cuda:0
dorado	--device cuda:0 --recursive
filtlong	--target_bases 500000000
canu	-useGrid=false
flye	-t 16
raven	-t 16
miniasm
medaka	-f -x -b 10 -t 16
medakaBM	-t 16
racon	-t 16
clair3	--include_all_ctgs --no_phasing_for_fa --haploid_precise --threads=16
nextPolish
Quast	-t 16
NanoPlot	--loglength --no_static --tsv_stats --t 16
